# Supplementary material for: Metal Ions Induce Liquid Condensate Formation by the F Domain of Aedes aegypti Ecdysteroid Receptor. New Perspectives of Nuclear Receptor Studies
Source: Cells. 2021 Mar 5;10(3):571. doi: 10.3390/cells10030571 (PMC7999165; doi:10.3390/cells10030571)
Supplement: Supplementary file 1 [file cells-10-00571-s001.zip]

Archive with 6 entries (5 files):
- cells-1053628-suppl proof/
- cells-1053628-suppl proof/cells-1053628-proof suppl.pdf
- cells-1053628-suppl proof/Figure S1.tif
- cells-1053628-suppl proof/Figure S2.tif
- cells-1053628-suppl proof/Figure S3.tif
- cells-1053628-suppl proof/Video S1.avi
